# Supplementary material for: EMC3 regulates trafficking and pulmonary toxicity of the SFTPCI73T mutation associated with interstitial lung disease
Source: J Clin Invest. 2024 Oct 15;134(23):e173861. doi: 10.1172/JCI173861 (PMC11601914; doi:10.1172/JCI173861)
Supplement: Supporting data values [file jci-134-173861-s138.xlsx]

## Sheet: Figure 1C
Vvsep(%)			Lm(μm)			Lmw(μm)			Svair
WT	I73T		WT	I73T		WT	I73T		WT	I73T
0.263281	0.212783		42.9346	53.073		15.3435	14.3455		0.260696	0.278833
0.328616	0.235387		36.3778	53.4342		17.8055	16.4498		0.22465	0.243164
0.288281	0.226877		39.726	56.7099		16.091	16.6419		0.248586	0.240358
0.332805	0.148352		38.3723	76.1005		19.1406	13.2562		0.20898	0.301745
0.389671	0.231414		39.0186	58.5417		24.9119	17.6263		0.160566	0.226933

## Sheet: Figure 1D
	Relative Sftpc mRNA levels in AT2s
	WT/WT	I73T/I73T
	0.489421	0.115705
	0.942323	0.179006
	1.06742	0.104124
	1	0.153968

## Sheet: Figure 2B
	Vvsep(%)				Lm(μm)
	WT/CreERT	I73T/CreERT	I73T/CreERT; EMC3Δ/Δ		WT/CreERT	I73T/CreERT	I73T/CreERT; EMC3Δ/Δ
	0.307753	0.21119	0.264269		45.5425	54.8793	45.8184
	0.298356	0.264207	0.25625		45.867	53.0128	52.0885
	0.282252	0.235664	0.281499		47.9855	63.5153	43.6761
	0.286278	0.246347	0.307271		45.9501	56.3217	48.3548
	0.354788	0.246661	0.305098		41.1943	55.2926	51.9008
	0.331245		0.262767		40.8878		46.0815

## Sheet: Figure 2H
	ABCA3 protein level in AT2s
		Band intensity		ABCA3/Actin	Fold Change
		Actin	ABCA3
	WT/CreERT	31092	17163.4	0.55202	1.33004
		36426	10034.9	0.275487	0.663757
		27421.9	11451.9	0.417617	1.00621
	I73T/CreERT	20933.1	9329.85	0.445697	1.07386
		12050.7	8052.56	0.668226	1.61002
		18492.9	18004.2	0.973571	2.34572
	I73T/CreERT; EMC3Δ/Δ	22240.7	10606.7	0.476904	1.14905
		45138.8	14182	0.314187	0.757002
		46486.1	36361.2	0.782195	1.88462

## Sheet: Figure 5B
	Vvsep(%)				Lm(μm)
	WT/CreERT	I73T/CreERT	I73T/CreERT; EMC3Δ/Δ		WT/CreERT	I73T/CreERT	I73T/CreERT; EMC3Δ/Δ
	0.290625	0.249219	0.3		37.835	44.9192	38.5
	0.32	0.234	0.32		43.7	51.61	39.5
	0.32	0.22335	0.28		39.2	64.364	43.4
	0.32	0.28	0.29		38.3	46.4	42.32
	0.289	0.27	0.37		41.84	46.7	35.5
	0.304	0.204	0.3453		37.54	55.46	36.428

## Sheet: Figure 5D
Oxygen consumption rate (OCR) Timeline of AT2 cells isolated from adult mice
Time/h	WT/CreERT						I73T/CreERT			I73T/CreERT; EMC3Δ/Δ
0	96.9725	123.774	97.9431	90.6041	108.075	80.3692	74.1594	100.328	113.553	112.955	94.3359	95.6086	92.5172	92.2328
7	89.0316	119.32	92.5962	88.4628	108.246	82.2047	69.4524	99.5046	111.546	107.334	91.0105	91.3435	92.7295	95.2536
14	84.3592	119.004	88.8353	88.7258	109.213	81.4426	68.7749	100.113	107.76	106.412	91.8324	89.6386	92.9219	93.3729
21	54.9624	62.9735	51.7955	59.5596	75.7467	55.198	44.7589	70.4427	85.0517	63.4659	60.6951	55.033	57.5868	54.1888
28	52.9376	61.3139	49.6627	56.7071	63.5768	49.4382	42.8312	56.1685	64.0012	58.551	54.0249	51.71	54.2609	50.8396
35	52.0047	60.0936	48.7111	54.4749	58.8707	47.18	41.903	51.1435	52.928	57.1016	52.8999	50.1852	53.0737	48.8856
42	150.046	232.182	145.441	164.147	201.699	123.828	87.8076	135.457	47.7247	185.74	186.646	167.941	169.815	153.066
49	138.59	205.155	123.182	151.098	188.247	107.385	73.8033	108.212	46.0134	164.245	163.013	138.093	144.214	122.446
56	131.748	189.261	109.649	145.243	174.647	99.4969	67.6078	97.2836	44.263	155.599	152.784	125.072	137.739	112.631
63	33.1428	35.4161	34.3416	52.9847	54.2384	41.6125	36.3963	42.1951	33.2893	32.5437	44.3343	42.1246	44.2623	41.0348
70	35.6477	41.346	36.0784	49.2468	51.3648	40.3424	32.6584	39.4464	31.3098	36.0464	41.1621	40.8494	43.3579	39.6979
77	36.2104	41.9783	36.0372	48.17	50.7187	39.8354	31.6531	38.2023	30.3609	37.0235	39.927	40.7536	43.158	39.8563
extracellular acidification rates (ECAR) Timeline of AT2 cells isolated from adult mice
Time/h	WT/CreERT						I73T/CreERT			I73T/CreERT; EMC3Δ/Δ
0	6.59582	14.173	5.89152	7.3422	5.01871	10.0273	0.78044	2.2994	3.9337	5.40157	6.21739	5.00015	6.06643	4.73146
7	7.50872	5.64199	7.04109	7.37844	7.60964	6.74057	1.86095	5.03123	2.7991	8.22552	4.43698	6.64087	6.93086	3.28975
14	8.8444	7.19499	8.52559	9.15428	8.44824	8.1282	3.17749	6.24811	4.76518	8.82466	5.30677	6.5577	8.61826	6.15184
21	13.7629	13.6044	14.3453	13.6824	13.65	15.4304	5.36228	11.0919	7.67389	13.593	9.60956	9.80816	14.3967	10.1802
28	12.0373	11.4822	12.8186	12.1946	11.9113	13.9095	4.48709	9.30452	6.77945	12.3764	8.79361	7.83592	13.0521	8.3934
35	11.9207	11.1726	11.9245	11.2626	11.859	12.638	3.89103	8.35951	6.4096	11.7278	8.36587	7.29904	12.3838	7.14768
42	19.4721	17.9681	19.8836	21.5207	20.7962	22.7427	9.08948	14.3268	10.5911	19.0254	15.7999	13.8615	22.8428	14.3721
49	18.7772	16.6218	17.1291	20.944	19.0685	22.5818	8.36661	13.0555	9.26191	17.7068	14.8643	12.6822	21.7796	13.299
56	19.8268	17.8062	17.6606	22.4628	19.6785	24.6651	9.39913	13.6033	9.84238	19.5005	15.4073	13.3583	23.0601	13.7365
63	4.67904	3.81457	4.76138	6.38355	5.0675	4.93693	1.20071	2.66443	2.65238	4.36193	2.57754	2.75578	5.61569	2.0993
70	3.59142	2.60704	3.38151	4.13798	2.28697	3.5832	0.516104	1.56886	1.61926	3.70899	1.71678	1.73933	4.14642	1.24223
77	2.37562	1.66338	2.36042	3.42619	1.91416	2.63683	0.9022	0.865224	1.09499	2.44787	1.15283	1.18774	3.30695	0.557412
Oxygen consumption rate (OCR) ——respiration and proton leak
	WT/CreERT						I73T/CreERT			I73T/CreERT; EMC3Δ/Δ
basal respiration	55.1208	81.1191	57.6391	39.1304	56.4042	40.7421	37.2264	60.0338	79.2995	73.696	50.5851	50.9544	49.1302	53.4234
proton leak	18.3013	21.8802	14.5707	6.78003	13.9574	10.0086	9.59512	19.3036	35.6736	24.5016	14.0655	11.0669	11.3811	11.1083
maximal respiration	105.128	169.286	90.6047	103.362	136.09	69.6399	42.837	73.7028	14.3471	133.323	125.673	102.459	106.997	89.1846
extracellular acidification rates (ECAR) ——glycolysis and capacity
	WT/CreERT						I73T/CreERT			I73T/CreERT; EMC3Δ/Δ
basal glycolysis	4.10095	6.30835	3.65163	3.30907	3.93599	4.57971	1.39743	2.82674	2.04378	3.97766	3.50466	4.17196	2.84883	3.4247
glycolysis	9.02492	9.39137	9.52837	7.73064	9.38387	10.2736	4.03794	7.8858	5.16544	9.05944	7.1073	6.42009	8.92119	7.27412
glycolytic capacity	15.81	14.7704	14.7233	16.9933	16.7582	19.6109	8.40954	11.9623	8.10959	15.238	13.5415	11.4064	18.2045	12.5029
glycolytic reserve	6.78509	5.37902	5.19497	9.26261	7.37433	9.33723	4.37161	4.07654	2.94415	6.17851	6.43418	4.98628	9.28327	5.22876

## Sheet: Figure 6C
	VCP protein level
	WT/CreERT	I73T/CreERT	I73T/CreERT; EMC3Δ/Δ
	1	1.1487	0.870551
	1.07177	1.07177	0.870551
	1.1487	1.1487	0.933033
	1.07177	1.07177	1

## Sheet: Figure 6E
	Vvsep(%)
	WT/WT+vehicle	I73T/I73T+vehicle	I73T/I73T+CB5083
	0.243697	0.217708	0.285156
	0.389671	0.224895	0.320814
	0.263281	0.231414	0.29421
	0.328616	0.211297	0.266667
	0.288281	0.249478	0.312107
	0.332805	0.231414	0.309804
	Lm(μm)
	WT/WT+vehicle	I73T/I73T+vehicle	I73T/I73T+CB5083
	45.8832	63.9947	52.7541
	39.0186	62.0204	46.4456
	42.9	58.5417	53.326
	36.4	65.1998	52.2402
	39.7	57.4402	51.1013
	38.4	58.5417	48.5923

## Sheet: Figure 6G
	Group	Cell #	Mean fluorescence intensity		proSP-C with WGA ratio/(%)
			proSP-C total	proSP-C with WGA
	WT/WT+vehicle	1	186656	12481	6.68663
		2	70054	4594	6.5578
		3	74041	6476	8.74651
		4	66478	6550	9.85288
		5	68376	6405	9.36732
		6	49088	2365	4.81788
		7	49316	2194	4.44886
		8	75450	3724	4.93572
		9	68473	3992	5.83004
		10	64057	2960	4.62088
		11	58322	3084	5.28788
		12	57061	2781	4.87373
		13	49980	3460	6.92277
		14	73650	2146	2.91378
		15	52352	2682	5.12301
		16	126234	5846	4.63108
		17	70064	2969	4.23755
		18	103434	1983	1.91716
		19	48866	2305	4.71698
		20	59754	2267	3.79389
	I73T/I73T+vehicle	1	111550	25353	22.7279
		2	192202	30140	15.6814
		3	206550	52251	25.297
		4	146953	60079	40.8831
		5	189291	49122	25.9505
		6	204630	67274	32.8759
		7	132973	65087	48.9475
		8	129305	31318	24.2203
		9	157424	51126	32.4766
		10	131204	72163	55.0006
		11	111220	39372	35.4001
		12	278221	160609	57.7271
		13	102530	28980	28.2649
		14	167807	86443	51.5133
		15	186960	83650	44.7422
		16	203945	103855	50.923
		17	208193	110286	52.973
		18	144870	71829	49.5817
		19	159022	76216	47.928
		20	92691	54576	58.8795
	I73T/I73T+CB5083	1	414473	32931	7.94527
		2	108165	3672	3.39481
		3	101844	4200	4.12395
		4	111530	8455	7.58092
		5	84868	7009	8.25871
		6	70075	3241	4.62504
		7	101410	23177	22.8547
		8	159642	16561	10.3738
		9	183093	24331	13.2889
		10	114717	18248	15.907
		11	123544	13499	10.9265
		12	192869	11303	5.86045
		13	186462	9650	5.17532
		14	164699	19606	11.9041
		15	137352	26440	19.2498
		16	137614	14882	10.8143
		17	129220	5880	4.55038
		18	173200	16627	9.59988
		19	150903	11283	7.47699
		20	104941	7533	7.17832

## Sheet: Figure 7C
		Cell#	All proSPC intensity	proSP-C with WGA		proSP-C with EEA1		proSp-C only
				intensity	Percentage(%)	intensity	Percentage(%)	intensity	Percentage(%)
	Donor #1	1	371090	119312	32.1518	155456	41.8917	96322	25.9565
		2	480091	269604	56.1569	179857	37.4631	30630	6.38004
		3	737295	290903	39.4554	259469	35.192	186923	25.3525
		4	449763	103441	22.999	124533	27.6886	221789	49.3124
		5	529051	228956	43.2767	165022	31.1921	135073	25.5312
		6	555484	248060	44.6566	221147	39.8116	86277	15.5319
		7	654051	412856	63.1229	104847	16.0304	136348	20.8467
		8	795086	377767	47.5127	321411	40.4247	95908	12.0626
		9	411467	206409	50.1642	128342	31.1913	76716	18.6445
		10	363063	156430	43.0862	69529	19.1507	137104	37.7631
		11	375511	177821	47.3544	95901	25.5388	101789	27.1068
		12	545492	217634	39.8968	190317	34.8891	137541	25.2141
		13	458833	198023	43.158	118552	25.8377	142258	31.0043
		14	782205	354331	45.299	325158	41.5694	102716	13.1316
		15	220752	124642	56.4625	84739	38.3865	11371	5.15103
	Donor #2	1	527099	252925	47.9843	200187	37.979	73987	14.0366
		2	443862	149917	33.7756	240635	54.2139	53310	12.0105
		3	537504	273278	50.842	200204	37.247	64022	11.911
		4	351865	149285	42.4268	182731	51.9321	19849	5.64108
		5	304843	137685	45.1659	109715	35.9907	57443	18.8435
		6	385832	213952	55.4521	130225	33.7517	41655	10.7961
		7	208240	102033	48.9978	65381	31.3969	40826	19.6053
		8	383064	265857	69.4028	107675	28.1089	9532	2.48836
		9	360878	190931	52.9074	149463	41.4165	20484	5.67616
		10	297438	181484	61.0157	113810	38.2634	2144	0.720822
		11	340210	159456	46.8699	102199	30.04	78555	23.0902
		12	234391	105375	44.9569	83096	35.4519	45920	19.5912
		13	463663	245640	52.9781	153926	33.1978	64097	13.824
		14	638021	299836	46.9947	277755	43.5338	60430	9.47148
		15	323969	177278	54.7207	128502	39.6649	18189	5.61443
	Patient #1	1	18097	2065	11.4107	3144	17.373	12888	71.2162
		2	10770	642	5.961	595	5.52461	9533	88.5144
		3	9292	896	9.6427	1662	17.8864	6734	72.4709
		4	10905	1898	17.4049	1092	10.0138	7915	72.5814
		5	14515	813	5.6011	3077	21.1988	10625	73.2001
		6	6939	848	12.2208	605	8.71884	5486	79.0604
		7	14621	1750	11.9691	2521	17.2423	10350	70.7886
		8	10100.3	3213	10.6036	4627	45.8104	2260.33	22.3788
		9	13910	3420	24.5866	3035	21.8188	7455	53.5945
		10	17032	1836	10.7797	2607	15.3065	12589	73.9138
		11	12020	921	7.66223	1855	15.4326	9244	76.9052
		12	13225	1960	14.8204	1626	12.2949	9639	72.8847
		13	8472	1727	20.3848	1051	12.4056	5694	67.2096
		14	11312	1393	12.3144	1114	9.84795	8805	77.8377
		15	17948	2813	15.6731	3356	18.6985	11779	65.6285
	Patient #2	1	19555	1819	9.30197	2377	12.1555	15359	78.5426
		2	36345	3008	8.27624	3409	9.37956	29928	82.3442
		3	30836	2297	7.44909	2575	8.35063	25964	84.2003
		4	11032.5	1895	8.58826	2482	22.4972	6655.5	60.3263
		5	9057	634	7.00011	941	10.3898	7482	82.6101
		6	21763	2914	13.3897	2883	13.2473	15966	73.363
		7	16437	980	5.96216	116	0.705725	15341	93.3321
		8	21309	3614	16.96	2628	12.3328	15067	70.7072
		9	17812	1221	6.85493	2011	11.2901	14580	81.8549
		10	21116	3663	17.347	3561	16.864	13892	65.789
		11	11942	3250	13.6074	3431	28.7305	5261	44.0546
		12	27263	2275	8.34464	3316	12.163	21672	79.4924
		13	18644	1656	8.88221	1519	8.14739	15469	82.9704
		14	19195	1021	5.31909	3445	17.9474	14729	76.7335
		15	14409	1703	11.819	1971	13.679	10735	74.502

[truncated: 5 more sheets: Figure 8E, Figure 8G, Figure S1B, Figure S1C, Figure S1D]
